# Supplementary material for: Associations Between Gut Microbiota and Fecal Semiochemical and Metabolic Profiles in Sows During the Periparturient Period
Source: Animals (Basel). 2026 Apr 28;16(9):1346. doi: 10.3390/ani16091346 (PMC13163083; doi:10.3390/ani16091346)
Supplement: Supplementary file 1 [file animals-16-01346-s001.zip]

Archive with 1 entries (1 files):
- animals-4238406-supplementary.pdf
